# Supplementary material for: sFgl2-Treg Positive Feedback Pathway Protects against Atherosclerosis
Source: Int J Mol Sci. 2023 Jan 25;24(3):2338. doi: 10.3390/ijms24032338 (PMC9916961; doi:10.3390/ijms24032338)
Supplement: Supplementary file 1 [file ijms-24-02338-s001.zip]

Archive with 1 entries (1 files):
- ijms-2130056-supplementary-updated.pdf
